# Supplementary material for: Dissecting the causal association between social or physical inactivity and depression: a bidirectional two-sample Mendelian Randomization study
Source: Transl Psychiatry. 2023 Jun 8;13:194. doi: 10.1038/s41398-023-02492-5 (PMC10250407; doi:10.1038/s41398-023-02492-5)
Supplement: Supplementary file 2 — Supplementary table [file 41398_2023_2492_MOESM2_ESM.xlsx]

## Sheet: Index
	Supplementary Table
INDEX	Title
Table S1	Details of the data sources used in this study
Table S2	Instrumental variables for sport clubs and gyms (significant level of P < 1e-05)
Table S3	Instrumental variables for pubs or social clubs (significant level of P < 1e-05)
Table S4	Instrumental variables for religious groups (significant level of P < 5e-08)
Table S5	Instrumental variables for adult education classes (significant level of P < 1e-05)
Table S6	Instrumental variables for other group activities (significant level of P < 1e-05)
Table S7	Instrumental variables for leisure/social inactivity (significant level of P < 1e-05)
Table S8	Instrumental variables for walking for pleasure (significant level of P < 5e-08)
Table S9	Instrumental variables for strenuous sports (significant level of P < 1e-05)
Table S10	Instrumental variables for light DIY (significant level of P < 5e-08)
Table S11	Instrumental variables for heavy DIY (significant level of P < 5e-08)
Table S12	Instrumental variables for other exercises (significant level of P < 1e-05)
Table S13	Instrumental variables for physical inactivity (significant level of P < 1e-05)
Table S14	Instrumental variables for MDD (significant level of P < 5e-08)
Table S15	Potential confounders of all SNPs in the PhenoScanner database
Table S16	Mendelian Randomization Results of leisure/social activities on MDD
Table S17	Mendelian Randomization Results of types of physical activities in the last 4 weeks on MDD
Table S18	Mendelian Randomization Results of subgroup analysis without overlapping samples
Table S19	The results of MRlap
Table S20	Mendelian Randomization Results of MDD on leisure/social activities
Table S21	Mendelian Randomization Results of MDD on types of physical activities in the last 4 weeks
Table S22	Mendelian Randomization results for the relationship between types of activities and BFP
Table S23	Mendelian Randomization results for the relationship between types of activities and BMI
Table S24	Mendelian Randomization results for the relationship between types of activities and HC
Table S25	Mendelian Randomization results for the relationship between types of activities and WC
Table S26	Mendelian Randomization results for the relationship between types of activities and WHR
Table S27	Mendelian Randomization results for the relationship between obesity-related phenotypes and MDD
Table S28	Multivariable MR analysis estimating the direct effect of obesity-related phenotypes on MDD
Table S29	The mediation effect for types of activity on MDD via BFP or BMI
Table S30	Summary MR estimates for the effect of leisure/social inactivity on IDPs
Table S31	Summary MR estimates for the effect of physical inactivity on IDPs
Table S32	Summary MR estimates for the effect of IDPs on MDD
Table S33	Heritability of two-step MR significant and overlapping IDPs

## Sheet: Table S1
Table S1 Details of the data sources used in this study
Note: * The detail information of leisure/social activities was showed in https://biobank.ndph.ox.ac.uk/showcase/field.cgi?id=6160. ** The detail information of types of physical activity in the last 4 weeks was showed in https://biobank.ndph.ox.ac.uk/showcase/field.cgi?id=6164. DIY, Do It Yourself; GIANT, Genetic Investigation of ANthropometric Traits; LSAs, leisure/social activities; PAs, physi…
Exposure or Outcome	PMID	Ancestry	Consortium	Participants	Source (accessed on 14 Nov. 2022)
Leisure/social activities *
Sports clubs or gyms	-	European	MRC-IEU	461369	https://gwas.mrcieu.ac.uk/datasets/ukb-b-4000/
Pubs or social clubs	-	European	MRC-IEU	461369	https://gwas.mrcieu.ac.uk/datasets/ukb-b-4171/
Religious groups	-	European	MRC-IEU	461369	https://gwas.mrcieu.ac.uk/datasets/ukb-b-4667/
Adult education classes	-	European	MRC-IEU	461369	https://gwas.mrcieu.ac.uk/datasets/ukb-b-1553/
Other group activities	-	European	MRC-IEU	461369	https://gwas.mrcieu.ac.uk/datasets/ukb-b-4077/
None of the above (no LSAs)	-	European	MRC-IEU	461369	https://gwas.mrcieu.ac.uk/datasets/ukb-b-5076/
Types of physical activity in the last 4 weeks **
Walking for pleasure	-	European	MRC-IEU	460376	https://gwas.mrcieu.ac.uk/datasets/ukb-b-7337/
Strenuous sports	-	European	MRC-IEU	460376	https://gwas.mrcieu.ac.uk/datasets/ukb-b-7663/
Light DIY	-	European	MRC-IEU	460376	https://gwas.mrcieu.ac.uk/datasets/ukb-b-11495/
Heavy DIY	-	European	MRC-IEU	460376	https://gwas.mrcieu.ac.uk/datasets/ukb-b-13184/
Other exercises	-	European	MRC-IEU	460376	https://gwas.mrcieu.ac.uk/datasets/ukb-b-8764/
None of the above (no PAs)	-	European	MRC-IEU	460376	https://gwas.mrcieu.ac.uk/datasets/ukb-b-15869/
Major depressive disorder	30718901	European	PGC	170,756 cases and 329,443 controls	https://gwas.mrcieu.ac.uk/datasets/ieu-b-102/
Major depressive disorder (without UK Biobank and 23andMe samples)	29700475	European	PGC	45,591 cases and 97,674 controls	https://figshare.com/articles/dataset/MDD2_MDD2018_GWAS_sumstats_w_o_UKBB/21655784
Body fat percentage	-	European	MRC-IEU	454633	https://gwas.mrcieu.ac.uk/datasets/ukb-b-8909/
Body mass index	-	European	MRC-IEU	461460	https://gwas.mrcieu.ac.uk/datasets/ukb-b-19953/
Hip circumference	-	European	MRC-IEU	462117	https://gwas.mrcieu.ac.uk/datasets/ukb-b-15590/
Waist circumference	-	European	MRC-IEU	462166	https://gwas.mrcieu.ac.uk/datasets/ukb-b-9405/
Waist-to-hip ratio	25673412	European	GIANT	212244	https://gwas.mrcieu.ac.uk/datasets/ieu-a-73/
Brain imaging phenotypes	30305740	European	UK Biobank	8428	https://gwas.mrcieu.ac.uk/datasets/?gwas_id_icontains=ubm&year__iexact=&trait__icontains=&consortium__icontains=

## Sheet: Table S2
Table S2 Instrumental variables for sport clubs and gyms (significant level of P < 1e-05)
Note: * Palindromic SNPs that cause ambiguity were removed from further analysis. ﻿EAF: effect allele frequency; SE: standard error; ﻿SNP: single nucleotide polymorphism; MDD: major depressive disorder.
								For MDD
SNP	﻿Effect allele	Other allele	EAF	Beta	SE	P value	Palindromic *	Beta	SE	P value
rs10170149	T	C	0.621752	0.0048576	0.000989449	9.09997e-07	FALSE	0.001	0.0045	0.8278
rs1031831	A	C	0.33188	-0.00498588	0.00101166	8.30004e-07	FALSE	0.0183	0.0046	6.14596e-05
rs1044327	G	T	0.080041	-0.00855556	0.00175337	1.09999e-06	FALSE	0.0137	0.0079	0.0837992
rs10795811	G	A	0.443012	0.00439026	0.000961046	4.90004e-06	FALSE	0.001	0.0045	0.8214
rs10891802	A	C	0.526502	-0.00458611	0.000955785	1.6e-06	FALSE	-0.0067	0.0043	0.1225
rs10897540	T	C	0.032573	0.0121914	0.00269236	5.99998e-06	FALSE	-0.0055	0.0122	0.6498
rs10995311	G	C	0.445078	0.00494105	0.000963316	2.90001e-07	TRUE	0.0103	0.0043	0.0174201
rs11127181	G	C	0.386041	0.00459107	0.000983838	3.09999e-06	FALSE	0.0017	0.0044	0.7072
rs11150082	C	T	0.790873	-0.0053701	0.0011746	4.79999e-06	FALSE	0.0071	0.0053	0.1824
rs11638486	C	T	0.741193	0.0054576	0.00109025	5.60003e-07	FALSE	-0.0135	0.0049	0.00583902
rs11712056	C	T	0.442933	-0.00597808	0.000960555	4.90004e-10	FALSE	0.0094	0.0043	0.0312903
rs117383452	T	C	0.011207	0.0205657	0.00461336	8.30004e-06	FALSE	0.0038	0.0209	0.857
rs11777703	A	G	0.501854	0.00467246	0.000953429	9.59997e-07	FALSE	-0.0127	0.0044	0.00400802
rs117819992	T	C	0.020551	0.0153891	0.00335929	4.60002e-06	FALSE	-0.0242	0.0151	0.1098
rs118165004	T	C	0.175424	-0.00581255	0.00125581	3.69999e-06	FALSE	0.0151	0.0059	0.0096801
rs11861335	T	C	0.098348	-0.00737483	0.00161425	4.90004e-06	FALSE	0.0122	0.0075	0.1033
rs12222022	T	C	0.389448	-0.0049563	0.000979686	4.20001e-07	FALSE	0.0233	0.0044	1.26701e-07
rs12874253	G	A	0.190553	-0.00563155	0.00124419	5.99998e-06	FALSE	-0.005	0.0057	0.3761
rs13002862	A	C	0.251988	0.0060452	0.00109537	3.40001e-08	FALSE	0.004	0.005	0.4246
rs13110646	G	T	0.237623	-0.00529186	0.00112994	2.80001e-06	FALSE	0.0071	0.0052	0.1679
rs13116518	C	T	0.616572	-0.00434091	0.000979552	9.40005e-06	FALSE	-0.0027	0.0044	0.537
rs13128459	A	G	0.051919	0.00951841	0.00214774	9.29994e-06	FALSE	-0.0067	0.01	0.5046
rs13135092	G	A	0.083452	-0.00807681	0.00173221	3.09999e-06	FALSE	0.0252	0.008	0.00167302
rs13379086	G	A	0.040065	0.01129	0.00243219	3.50002e-06	FALSE	0.0165	0.0111	0.1378
rs138532409	T	G	0.01505	0.0186447	0.00408477	5e-06	FALSE	-0.0288	0.0183	0.1152
rs139437484	T	C	0.020286	-0.0165204	0.00348015	2.1e-06	FALSE	0.0158	0.0155	0.3064
rs1421333	A	C	0.601513	0.0045424	0.000972768	2.99999e-06	FALSE	-0.0061	0.0044	0.162
rs1503043	G	C	0.339901	-0.00481659	0.00100812	1.79999e-06	FALSE	0.0075	0.0045	0.0968211
rs1530654	T	G	0.469281	-0.00477909	0.000955156	5.60003e-07	FALSE	0	0.0043	0.9916
rs153685	T	C	0.619733	-0.00509097	0.000994128	2.99999e-07	FALSE	-0.0158	0.0045	0.000417196
rs1552291	G	A	0.628952	-0.00448708	0.00099145	5.99998e-06	FALSE	-0.002	0.0045	0.6581
rs1628669	C	G	0.746285	-0.00493137	0.00111136	9.09997e-06	FALSE	0.0188	0.005	0.000179701
rs16865609	G	A	0.05508	0.00930603	0.00210442	9.80009e-06	FALSE	0.0028	0.0095	0.7676
rs17082165	C	T	0.09133	0.00781757	0.00165588	2.30001e-06	FALSE	-0.0007	0.0075	0.9245
rs17315037	C	T	0.862717	-0.00788121	0.00139262	1.5e-08	FALSE	0.0018	0.0064	0.7824
rs1941951	C	T	0.216284	-0.00570929	0.00116879	1e-06	FALSE	0.0269	0.0053	3.36698e-07
rs2207029	C	T	0.547464	-0.00483281	0.000958356	4.60002e-07	FALSE	0.0109	0.0043	0.0112001
rs2499760	A	C	0.473136	0.00535184	0.000960636	2.5e-08	FALSE	-0.008	0.0044	0.0693394
rs252869	G	C	0.789855	-0.00584677	0.00117626	6.69993e-07	FALSE	-0.0016	0.0053	0.7685
rs2787931	C	A	0.305497	-0.00475094	0.00103979	4.90004e-06	FALSE	0.0001	0.0047	0.9817
rs2814320	G	A	0.102236	-0.00815374	0.00157645	2.30001e-07	FALSE	-0.0071	0.0074	0.3357
rs2853119	G	A	0.302433	-0.0047101	0.00103999	5.89997e-06	FALSE	0.0004	0.0047	0.9384
rs28680283	C	T	0.435955	-0.00444592	0.000967691	4.30002e-06	FALSE	-0.0005	0.0044	0.9071
rs2899576	T	C	0.463829	0.00450842	0.00096175	2.80001e-06	FALSE	-0.0072	0.0043	0.0972702
rs31266	G	A	0.533881	-0.00488527	0.000960583	3.69999e-07	FALSE	-0.0024	0.0043	0.5749
rs319892	A	G	0.092696	0.00784274	0.00164555	1.89998e-06	FALSE	-0.0094	0.0076	0.216
rs320504	T	C	0.468328	-0.0045154	0.000957347	2.39999e-06	FALSE	0.0045	0.0043	0.2947
rs34455432	C	A	0.248611	0.00521333	0.00111498	2.90001e-06	FALSE	-0.0001	0.005	0.9863
rs34566328	A	G	0.415012	-0.0045223	0.000970851	3.2e-06	FALSE	0.0131	0.0044	0.00290603
rs3765971	T	C	0.658332	0.005222	0.00100446	2e-07	FALSE	0.0184	0.0045	5.12094e-05
rs3768815	T	C	0.093506	0.00822355	0.00163638	5e-07	FALSE	-0.0089	0.0073	0.2257
rs3889706	T	C	0.104045	-0.00745158	0.00160407	3.40001e-06	FALSE	0.0173	0.0073	0.01821
rs440712	A	G	0.619693	-0.00496499	0.000991318	5.49997e-07	FALSE	0.0125	0.0045	0.00499804
rs4532156	C	T	0.719506	-0.00480989	0.00106332	6.1e-06	FALSE	0.0116	0.0048	0.01523
rs4630773	G	A	0.513293	-0.00450789	0.000954965	2.39999e-06	FALSE	0.0026	0.0043	0.5512
rs4671632	A	G	0.264908	0.00486559	0.00108384	7.10003e-06	FALSE	0.0022	0.0049	0.6603
rs4742075	G	A	0.22023	0.00538499	0.00115244	2.99999e-06	FALSE	-0.0051	0.0052	0.3261
rs4877285	A	G	0.681927	0.00463912	0.00102976	6.59994e-06	FALSE	-0.0094	0.0046	0.0427898
rs4909477	G	A	0.240436	0.0050193	0.00111508	6.80002e-06	FALSE	0.0009	0.005	0.8529
rs5174	T	C	0.408042	-0.00498625	0.000967564	2.59998e-07	FALSE	-0.0119	0.0044	0.006364
rs55658412	C	T	0.046658	0.0114533	0.00227874	5e-07	FALSE	0.0089	0.0102	0.382
rs55683212	C	G	0.187113	0.00592261	0.00122239	1.29999e-06	FALSE	-0.0271	0.0055	7.06496e-07
rs56288505	A	G	0.065455	0.00852612	0.00192634	9.59997e-06	FALSE	-0.0245	0.0087	0.00505603
rs62263912	A	G	0.626402	-0.00611858	0.000992244	7.00003e-10	FALSE	0.0141	0.0045	0.001662
rs62523388	A	C	0.333965	-0.00507524	0.00102314	7.00003e-07	FALSE	-0.0097	0.0047	0.0386002
rs6478444	G	A	0.349217	0.00550414	0.00100373	4.20001e-08	FALSE	-0.0078	0.0045	0.0822697
rs6572088	A	T	0.480525	0.00425079	0.00095444	8.40001e-06	TRUE	-0.0162	0.0043	0.000168601
rs6814559	T	C	0.529215	0.0043609	0.000960522	5.60003e-06	FALSE	-0.0076	0.0043	0.0801198
rs6879915	A	C	0.792152	-0.00584477	0.00117574	6.69993e-07	FALSE	-0.002	0.0053	0.705601
rs6925118	G	A	0.188484	0.00648496	0.00122049	1.09999e-07	FALSE	-0.0157	0.0055	0.00429003
rs699530	T	G	0.559273	-0.00454176	0.000966203	2.59998e-06	FALSE	-0.0083	0.0045	0.0648306
rs7067604	A	G	0.130077	0.0074163	0.00141797	1.7e-07	FALSE	0.009	0.0064	0.1643
rs7100693	A	G	0.18715	0.00610077	0.00123217	7.39997e-07	FALSE	-0.0071	0.0056	0.2092
rs71648644	G	A	0.288551	-0.00506856	0.00106119	1.79999e-06	FALSE	0.0127	0.0048	0.00866004
rs7228990	G	C	0.286178	-0.00580003	0.00106034	4.49997e-08	FALSE	0.0005	0.0048	0.9108
rs72724116	T	C	0.071156	-0.00966717	0.00186611	2.19999e-07	FALSE	0.0131	0.0084	0.1222
rs72767674	T	C	0.103862	0.00724747	0.00157822	4.39997e-06	FALSE	-0.0252	0.0075	0.0007377
rs72830129	T	C	0.069563	0.00889916	0.00188109	2.19999e-06	FALSE	-0.0064	0.0085	0.4561
rs72928932	G	T	0.082425	0.00837404	0.00174934	1.7e-06	FALSE	-0.0119	0.008	0.1381
rs7556915	G	A	0.412379	0.00471128	0.00097984	1.5e-06	FALSE	-0.0032	0.0044	0.4635
rs7598301	G	C	0.393436	-0.00437303	0.000976036	7.49998e-06	FALSE	0.0006	0.0044	0.8871
rs7641179	G	A	0.261228	-0.00497285	0.00109664	5.80003e-06	FALSE	0.0118	0.0049	0.01685
rs78137472	T	C	0.127737	0.00720567	0.00143385	5e-07	FALSE	0.0027	0.0065	0.6715
rs7836278	A	G	0.599461	-0.00483143	0.000978557	7.90005e-07	FALSE	0.0013	0.0046	0.7782
rs78623555	T	C	0.054469	0.0102309	0.00210442	1.2e-06	FALSE	0.0017	0.0095	0.8596
rs7957545	C	T	0.3847	0.00532091	0.000980957	5.80003e-08	FALSE	0.0131	0.0044	0.00310899
rs80184181	A	G	0.017585	-0.0166392	0.00363344	4.70002e-06	FALSE	0.0107	0.0168	0.5219
rs9358912	T	G	0.273397	0.00507858	0.00107012	2.1e-06	FALSE	0.006	0.0048	0.2098
rs9385440	G	A	0.20899	-0.00550715	0.00117383	2.69998e-06	FALSE	0.0009	0.0053	0.8583
rs9521377	C	T	0.440812	-0.00437553	0.000981165	8.19993e-06	FALSE	0.0024	0.0045	0.587
rs9644447	T	C	0.494166	-0.00425227	0.000958034	9.09997e-06	FALSE	0.0031	0.0043	0.4681
rs9889833	T	C	0.108135	-0.00692829	0.00155717	8.60003e-06	FALSE	-0.0048	0.0071	0.498
rs990029	A	G	0.409235	0.00500566	0.000969531	2.39999e-07	FALSE	-0.0048	0.0044	0.2703

## Sheet: Table S3
Table S3 Instrumental variables for pubs or social clubs (significant level of P < 1e-05)
Note: * Palindromic SNPs that cause ambiguity were removed from further analysis. ﻿EAF: effect allele frequency; SE: standard error; ﻿SNP: single nucleotide polymorphism; MDD: major depressive disorder.
								For MDD
SNP	﻿Effect allele	Other allele	EAF	Beta	SE	P value	Palindromic *	Beta	SE	P value
rs10031252	T	A	0.527913	-0.00567339	0.000915542	5.80003e-10	TRUE	0.0046	0.0044	0.2926
rs10047919	A	G	0.10429	0.00663882	0.00149621	9.09997e-06	FALSE	0.001	0.0071	0.8846
rs10165828	T	C	0.759804	-0.00505374	0.00106382	2e-06	FALSE	0.0087	0.0051	0.0853493
rs10789340	G	A	0.626685	-0.00480336	0.000938023	2.99999e-07	FALSE	0.0376	0.0045	4.23643e-17
rs10850147	A	G	0.071326	-0.00976293	0.00180168	5.99998e-08	FALSE	-0.0031	0.0087	0.725301
rs10892762	A	G	0.428087	0.00411857	0.000918569	7.29995e-06	FALSE	0.0106	0.0044	0.0145999
rs10948348	C	T	0.072261	0.00839142	0.00174939	1.6e-06	FALSE	0.0014	0.0083	0.8681
rs10978543	G	A	0.279549	-0.00594347	0.00101	4e-09	FALSE	-0.0026	0.0048	0.5825
rs11066099	G	C	0.17504	0.00651032	0.00119092	4.60002e-08	FALSE	0.0063	0.0056	0.2642
rs111522965	A	G	0.046696	0.0101019	0.00214997	2.59998e-06	FALSE	-0.0116	0.0106	0.2746
rs111610257	A	T	0.006749	0.0294528	0.00618208	1.89998e-06	FALSE	-0.0339	0.022	0.1238
rs11210887	A	G	0.698827	-0.00452364	0.000987348	4.60002e-06	FALSE	-0.0067	0.0047	0.1526
rs112141534	C	T	0.299266	0.00457849	0.000989714	3.69999e-06	FALSE	-0.0149	0.0047	0.00158899
rs11256958	C	G	0.354501	0.00475727	0.000948873	5.30005e-07	FALSE	0.0002	0.0046	0.9653
rs114072575	A	G	0.024284	-0.0139414	0.0029407	2.1e-06	FALSE	0.0008	0.0145	0.9537
rs115242042	T	C	0.30376	-0.00445132	0.00100377	9.20005e-06	FALSE	-0.0036	0.0047	0.4413
rs115642676	A	C	0.063559	0.00882699	0.00186831	2.30001e-06	FALSE	0.0147	0.0089	0.09891
rs11599818	A	G	0.52173	-0.00407967	0.000921936	9.59997e-06	FALSE	0.0043	0.0044	0.3293
rs117624356	A	G	0.06729	0.00879359	0.00184262	1.79999e-06	FALSE	0.0097	0.0089	0.274
rs12103006	G	A	0.569118	0.0050237	0.000916087	4.20001e-08	FALSE	0.001	0.0044	0.8156
rs12451968	A	G	0.028263	0.0131115	0.00276468	2.1e-06	FALSE	0.0211	0.0138	0.1267
rs12463821	T	C	0.482363	0.00456322	0.000906476	4.79999e-07	FALSE	0.0027	0.0043	0.5361
rs12472555	G	T	0.463731	0.00548379	0.000910263	1.7e-09	FALSE	-0.0061	0.0043	0.1585
rs12639940	G	A	0.372809	-0.00499888	0.000940239	1.09999e-07	FALSE	0.0118	0.0044	0.00774497
rs12711514	A	G	0.586319	-0.00458473	0.000924903	7.19996e-07	FALSE	-0.0059	0.0044	0.1757
rs12832009	A	T	0.525826	-0.00463456	0.000908906	3.40001e-07	TRUE	-0.0024	0.0043	0.5766
rs12897538	G	T	0.220843	0.00495557	0.00110684	7.59994e-06	FALSE	-0.0027	0.0054	0.6102
rs12988003	C	G	0.614778	0.00486732	0.000950668	3.09999e-07	FALSE	0.0052	0.0045	0.2557
rs13425956	C	A	0.229307	0.00540475	0.00107977	5.60003e-07	FALSE	-0.009	0.0051	0.0803397
rs1348157	T	C	0.176582	0.00562334	0.00119032	2.30001e-06	FALSE	0.0126	0.0057	0.0258297
rs1362456	A	G	0.306497	-0.00472649	0.000982392	1.5e-06	FALSE	-0.0048	0.0047	0.3046
rs139171160	G	A	0.022882	-0.0142835	0.00307698	3.40001e-06	FALSE	-0.0233	0.0139	0.0929009
rs1392929	A	G	0.275033	-0.00483126	0.00101702	2e-06	FALSE	0.0091	0.0048	0.0594306
rs139490601	C	G	0.068222	0.00852672	0.00180511	2.30001e-06	FALSE	0.0179	0.0084	0.0345001
rs139920	T	C	0.511688	0.00614932	0.00090753	1.20005e-11	FALSE	0.0123	0.0043	0.00442599
rs1406551	T	G	0.195232	0.00507195	0.00114434	9.29994e-06	FALSE	-0.0163	0.0055	0.00280098
rs141467266	C	G	0.060132	0.00896582	0.00193012	3.40001e-06	FALSE	0.0162	0.0096	0.0896892
rs141976463	G	C	0.020497	-0.0147803	0.00325696	5.69994e-06	FALSE	-0.0234	0.0161	0.1465
rs1523268	C	T	0.085195	0.00749715	0.00162704	4.09996e-06	FALSE	-0.0129	0.0078	0.0981703
rs17043767	A	G	0.175091	0.00557542	0.00119321	2.99999e-06	FALSE	-0.008	0.0057	0.1593
rs17211259	G	A	0.186383	0.00539692	0.0011683	3.79997e-06	FALSE	0.0005	0.0055	0.9304
rs17355806	C	T	0.192317	0.00595058	0.00115736	2.69998e-07	FALSE	-0.005	0.0055	0.3635
rs17520919	C	T	0.0815	-0.00760766	0.00165527	4.30002e-06	FALSE	-0.0056	0.0078	0.4707
rs17680856	T	A	0.013875	-0.0174045	0.00391867	8.9e-06	FALSE	0.065	0.0182	0.000353102
rs1869208	T	G	0.354109	-0.00427169	0.000953024	7.39997e-06	FALSE	0.0128	0.0045	0.00455302
rs2621288	A	G	0.441947	-0.0047673	0.000918865	2.1e-07	FALSE	-0.002	0.0044	0.6405
rs2661863	C	T	0.661287	-0.00537368	0.000956722	1.89998e-08	FALSE	0.0188	0.0045	3.70698e-05
rs2727150	A	G	0.195435	-0.00611728	0.00118656	2.5e-07	FALSE	0.0041	0.0054	0.4522
rs28526198	A	G	0.027257	-0.0141658	0.00294206	1.5e-06	FALSE	-0.0213	0.0147	0.1475
rs28929474	T	C	0.019756	-0.0144266	0.00325925	9.59997e-06	FALSE	-0.0343	0.0154	0.0257199
rs2927477	C	T	0.112697	-0.00660445	0.00144752	5.1e-06	FALSE	-0.0008	0.007	0.9043
rs3097797	G	C	0.351586	-0.00484895	0.000957555	4.09996e-07	FALSE	0.0017	0.0046	0.7092
rs324012	T	C	0.448553	0.00457427	0.000911155	5.19996e-07	FALSE	-0.0109	0.0043	0.0122699
rs340208	T	A	0.689106	0.00519488	0.000981773	1.2e-07	FALSE	0.0092	0.0046	0.04735
rs34186890	G	A	0.25924	-0.00462101	0.00103472	8e-06	FALSE	0.0103	0.0049	0.0357396
rs34631	C	T	0.480041	-0.00408278	0.000907878	6.90001e-06	FALSE	0.0045	0.0043	0.2911
rs34855348	A	G	0.217372	0.0055795	0.00109967	3.89996e-07	FALSE	0.0134	0.0052	0.0103901
rs35812873	A	G	0.175128	-0.00586806	0.00120764	1.2e-06	FALSE	0.0001	0.0057	0.9799
rs35864506	G	T	0.128603	0.0082214	0.00137156	2e-09	FALSE	0.008	0.0065	0.2206
rs359892	C	T	0.394438	-0.00422719	0.000927682	5.19996e-06	FALSE	0.0056	0.0044	0.201
rs36030660	C	T	0.268814	-0.00593371	0.00102383	6.80002e-09	FALSE	-0.0112	0.0048	0.02026
rs36032528	A	G	0.385142	0.00429773	0.000932134	4e-06	FALSE	-0.0123	0.0044	0.00555495
rs4258685	A	G	0.455727	-0.00407641	0.000918395	9.09997e-06	FALSE	-0.0044	0.0044	0.3102
rs4421098	G	A	0.816728	-0.00548939	0.00117896	3.2e-06	FALSE	0.0105	0.0056	0.0624295
rs4486004	T	G	0.220922	-0.00529966	0.00109282	1.2e-06	FALSE	0.0087	0.0051	0.0889795
rs4492379	G	T	0.504621	0.0045833	0.00090667	4.30002e-07	FALSE	-0.0092	0.0043	0.0326896
rs4663983	G	A	0.193787	0.00577763	0.00114606	4.60002e-07	FALSE	-0.0088	0.0054	0.1032
rs4666634	C	A	0.333997	0.00533178	0.000963359	3.09999e-08	FALSE	-0.0083	0.0046	0.0746707
rs4857279	T	G	0.079408	0.00757278	0.00168926	7.39997e-06	FALSE	0.0165	0.008	0.0397301
rs538127	T	C	0.565603	0.00480169	0.000925057	2.1e-07	FALSE	0.0016	0.0044	0.7104
rs55809332	T	C	0.21998	0.00489394	0.00109559	7.90005e-06	FALSE	0.0046	0.0052	0.3738
rs56012444	T	C	0.575811	-0.00422918	0.000931619	5.60003e-06	FALSE	-0.0043	0.0044	0.3364
rs56094641	G	A	0.404601	-0.00484648	0.000923401	1.5e-07	FALSE	0.0104	0.0044	0.0168799
rs56112954	G	A	0.122688	0.00616556	0.00138212	8.19993e-06	FALSE	-0.0092	0.0066	0.1619
rs56207132	T	C	0.165939	0.0067597	0.00122705	3.59998e-08	FALSE	0.0077	0.006	0.1981
rs57440525	C	T	0.155984	0.00571298	0.00125673	5.49997e-06	FALSE	0.0093	0.006	0.1209
rs59925771	T	G	0.099748	-0.0068008	0.00151943	7.59994e-06	FALSE	0.0285	0.0072	7.30298e-05
rs6060738	G	A	0.188088	-0.0055237	0.00116798	2.30001e-06	FALSE	0.0056	0.0055	0.3124
rs61873510	T	G	0.327835	-0.00585653	0.000988841	3.2e-09	FALSE	0.017	0.0047	0.0003225
rs61997667	T	C	0.152932	0.00594016	0.00125875	2.39999e-06	FALSE	-0.0063	0.006	0.2904
rs62432317	A	G	0.221483	-0.00506401	0.00109407	3.69999e-06	FALSE	-0.0015	0.0052	0.7779
rs6546693	C	T	0.073618	-0.00798211	0.00174341	4.70002e-06	FALSE	-0.0143	0.0082	0.0824499
rs6594879	C	A	0.417204	0.00432149	0.000925504	2.99999e-06	FALSE	-0.0104	0.0044	0.0180198
rs6735149	T	C	0.082784	0.00758821	0.00164833	4.20001e-06	FALSE	-0.0021	0.0078	0.7857
rs6969458	A	G	0.467999	0.00721591	0.00091688	3.50026e-15	FALSE	-0.0049	0.0044	0.2668
rs7238282	T	A	0.175214	0.00566882	0.00119487	2.1e-06	FALSE	0	0.0057	0.9986
rs72790865	G	A	0.117956	-0.00661305	0.00147397	7.19996e-06	FALSE	-0.0039	0.0071	0.575999
rs73078091	A	T	0.031072	0.01175	0.00264142	8.70001e-06	FALSE	-0.007	0.0133	0.5989
rs73321710	A	G	0.020283	0.017057	0.00326072	1.7e-07	FALSE	-0.0204	0.0157	0.1941
rs73497290	A	C	0.087638	0.00792789	0.00161256	8.79995e-07	FALSE	0.0036	0.0078	0.649
rs7432487	C	T	0.560246	-0.00468455	0.000915155	3.09999e-07	FALSE	0.0046	0.0043	0.2894
rs754204	T	C	0.488226	0.00507247	0.000915201	2.99999e-08	FALSE	0.0045	0.0043	0.2988
rs7545161	T	C	0.184563	-0.00687787	0.00117018	4.20001e-09	FALSE	-0.0009	0.0057	0.8737
rs75520164	G	T	0.088388	0.00721453	0.00162193	8.70001e-06	FALSE	-0.0066	0.0078	0.3943
rs76564221	A	T	0.012516	-0.0199615	0.00417919	1.79999e-06	FALSE	0.0149	0.0216	0.4896
rs76978333	G	A	0.019598	0.0146507	0.00327455	7.69999e-06	FALSE	0.0064	0.0158	0.6868
rs7717151	T	C	0.330744	-0.00484947	0.000962878	4.70002e-07	FALSE	0.0052	0.0046	0.2575
rs77435969	C	T	0.260824	-0.00455911	0.00103123	9.80009e-06	FALSE	0.0095	0.0049	0.0509601
rs778160	T	C	0.674881	0.00446586	0.000966189	3.79997e-06	FALSE	-0.0069	0.0046	0.1326
rs7796854	T	C	0.509324	-0.00490264	0.000910034	7.19996e-08	FALSE	0.0044	0.0043	0.3078
rs780094	C	T	0.615231	0.0051697	0.000930137	2.69998e-08	FALSE	-0.0037	0.0044	0.4012
rs7812435	G	T	0.732789	0.00491515	0.00102675	1.7e-06	FALSE	0.0003	0.0049	0.9441
rs7869366	T	C	0.513428	-0.00457928	0.000907419	4.49997e-07	FALSE	0.004	0.0043	0.3566
rs79045392	T	G	0.020584	0.0148634	0.00318511	3.09999e-06	FALSE	0.0165	0.0152	0.2781
rs7924036	T	G	0.503318	-0.0047751	0.000906571	1.40001e-07	FALSE	-0.0044	0.0043	0.3046
rs79761232	T	A	0.046412	0.0102395	0.00218746	2.90001e-06	FALSE	0.0032	0.0104	0.755
rs7999266	C	T	0.203284	-0.00527919	0.00112892	2.90001e-06	FALSE	-0.0069	0.0053	0.1935
rs80091297	C	G	0.096348	0.00785169	0.00153906	3.40001e-07	FALSE	-0.0066	0.0073	0.3663
rs8031040	A	G	0.405163	0.00422652	0.000925216	4.90004e-06	FALSE	-0.001	0.0044	0.8245
rs8044722	T	G	0.380015	-0.00458902	0.000932483	8.60003e-07	FALSE	-0.0017	0.0043	0.695799
rs8089807	T	C	0.187493	-0.00541748	0.00116683	3.40001e-06	FALSE	-0.0253	0.0056	5.35895e-06
rs9401593	C	A	0.484682	-0.00531642	0.000910746	5.30005e-09	FALSE	0.0044	0.0043	0.305
rs9881551	G	C	0.225356	-0.00528581	0.00109656	1.40001e-06	FALSE	0.0035	0.0052	0.5064

## Sheet: Table S4
Table S4 Instrumental variables for religious groups (significant level of P < 5e-08)
Note: * Palindromic SNPs that cause ambiguity were removed from further analysis. ﻿EAF: effect allele frequency; SE: standard error; ﻿SNP: single nucleotide polymorphism; MDD: major depressive disorder.
								For MDD
SNP	﻿Effect allele	Other allele	EAF	Beta	SE	P value	Palindromic *	Beta	SE	P value
rs11877152	C	T	0.113139	0.00671065	0.00115292	5.89997e-09	FALSE	0.0081	0.0068	0.2329
rs12119422	A	G	0.204598	-0.00502901	0.000910102	3.29997e-08	FALSE	-0.0036	0.0054	0.5042
rs12156017	G	C	0.649521	0.0047627	0.000768519	5.69994e-10	FALSE	0.0028	0.0047	0.5449
rs12992090	T	C	0.401701	0.00498562	0.000745493	2.29985e-11	FALSE	-0.0023	0.0044	0.6062
rs1471093	A	G	0.616765	-0.00545191	0.000755482	5.30029e-13	FALSE	0.0017	0.0044	0.707801
rs17527878	T	C	0.35745	-0.00454594	0.000764436	2.69998e-09	FALSE	0.0219	0.0045	1.064e-06
rs1991083	T	C	0.679952	0.00463172	0.000787167	4e-09	FALSE	0.003	0.0047	0.513
rs3197999	A	G	0.286247	0.00471563	0.00080904	5.60003e-09	FALSE	-0.0095	0.0048	0.0469299
rs332828	A	G	0.457067	0.00517277	0.000733868	1.80011e-12	FALSE	0.0142	0.0043	0.001034
rs35895632	G	C	0.54379	-0.00418876	0.000734067	1.2e-08	TRUE	0.027	0.0043	4.32703e-10
rs36104984	A	G	0.360836	0.00433457	0.000762872	1.29999e-08	FALSE	-0.0017	0.0045	0.7067
rs410671	G	A	0.587907	-0.00517137	0.00074771	4.60045e-12	FALSE	-0.0197	0.0044	7.11001e-06
rs6545977	A	G	0.485726	-0.00409284	0.000731363	2.19999e-08	FALSE	-0.005	0.0043	0.242
rs6722794	C	T	0.417224	-0.00422029	0.000743848	1.40001e-08	FALSE	0.0063	0.0044	0.1508
rs6862251	T	C	0.30193	-0.00510958	0.00079767	1.5e-10	FALSE	-0.0093	0.0047	0.0472498
rs6903212	G	C	0.186589	-0.00518114	0.000939026	3.40001e-08	FALSE	0.0047	0.0055	0.3943
rs6944796	T	C	0.207054	0.00582935	0.000905083	1.2e-10	FALSE	-0.0058	0.0053	0.2751
rs699534	C	A	0.572619	-0.00469189	0.000742972	2.69998e-10	FALSE	-0.0091	0.0045	0.0436999
rs7388625	T	A	0.602086	0.00412621	0.000747438	3.40001e-08	FALSE	-0.0032	0.0044	0.47
rs8020432	A	C	0.698927	0.00438186	0.000802606	4.79999e-08	FALSE	-0.0056	0.0047	0.2371
rs990702	T	C	0.239702	0.00500017	0.00086243	6.69993e-09	FALSE	-0.0028	0.0051	0.5862

## Sheet: Table S5
Table S5 Instrumental variables for adult education classes (significant level of P < 1e-05)
Note: * Palindromic SNPs that cause ambiguity were removed from further analysis. ﻿EAF: effect allele frequency; SE: standard error; ﻿SNP: single nucleotide polymorphism; MDD: major depressive disorder.
								For MDD
SNP	﻿Effect allele	Other allele	EAF	Beta	SE	P value	Palindromic *	Beta	SE	P value
rs10765996	G	A	0.575948	0.00268854	0.000543811	7.69999e-07	FALSE	-0.0002	0.0044	0.9564
rs10925988	T	C	0.152013	-0.00364342	0.000757991	1.5e-06	FALSE	-0.0061	0.006	0.317
rs10941690	A	G	0.191956	0.00306081	0.000682834	7.39997e-06	FALSE	-0.0096	0.0055	0.0820503
rs11111128	T	C	0.03591	-0.00686775	0.00144959	2.19999e-06	FALSE	0.0168	0.0117	0.1517
rs11222856	A	G	0.354943	-0.00256716	0.000560458	4.60002e-06	FALSE	-0.0026	0.0045	0.5608
rs1125000	T	C	0.510432	0.00299075	0.000531723	1.89998e-08	FALSE	0.0034	0.0043	0.4301
rs11486680	C	T	0.442757	-0.00248091	0.000544561	5.19996e-06	FALSE	0.0014	0.0044	0.745
rs11492754	C	T	0.270023	-0.00275743	0.000614265	7.19996e-06	FALSE	-0.0021	0.0049	0.6705
rs115503006	C	A	0.018054	-0.00899787	0.00201411	7.90005e-06	FALSE	-0.0013	0.0171	0.9401
rs11623252	G	A	0.454152	0.00246831	0.000542731	5.39995e-06	FALSE	0.0021	0.0044	0.625101
rs117330642	A	G	0.012938	0.0106412	0.00239233	8.70001e-06	FALSE	0.0067	0.0194	0.7314
rs117392413	C	T	0.011018	-0.0122113	0.00262006	3.2e-06	FALSE	0.03	0.0202	0.1382
rs118134861	T	G	0.01898	0.0097497	0.00206627	2.39999e-06	FALSE	0.0449	0.0172	0.00882999
rs12128707	G	A	0.264401	0.00274056	0.000611283	7.39997e-06	FALSE	0.0228	0.0049	3.925e-06
rs12293744	T	C	0.120742	-0.00413164	0.000825649	5.60003e-07	FALSE	0.0019	0.0067	0.7778
rs1247785	C	T	0.619065	0.00252072	0.000553516	5.30005e-06	FALSE	0.0027	0.0044	0.5454
rs12691782	C	T	0.579493	0.00271717	0.000544686	6.1e-07	FALSE	0.008	0.0044	0.0649905
rs13143215	T	G	0.106722	-0.00390309	0.00087365	7.90005e-06	FALSE	0.0076	0.007	0.2808
rs13145580	T	C	0.066136	0.00527672	0.00113807	3.50002e-06	FALSE	-0.0062	0.0092	0.4993
rs1436469	G	C	0.465747	-0.00242606	0.000538449	6.59994e-06	TRUE	0.0077	0.0043	0.0759399
rs144409118	A	G	0.013028	0.0124978	0.00258199	1.29999e-06	FALSE	-0.0206	0.0211	0.3273
rs144439312	A	G	0.028617	-0.00727705	0.00162892	7.90005e-06	FALSE	-0.0247	0.0131	0.0605202
rs144830857	T	C	0.017428	0.00980466	0.0022066	8.9e-06	FALSE	0.0227	0.018	0.2076
rs189789273	T	G	0.014417	-0.0109921	0.00236478	3.29997e-06	FALSE	-0.0145	0.0204	0.477
rs2059729	A	G	0.150858	0.00338754	0.000751834	6.59994e-06	FALSE	-0.0107	0.006	0.0734598
rs2236045	T	C	0.595951	0.00256425	0.00054785	2.90001e-06	FALSE	0.0038	0.0044	0.3894
rs2383262	T	C	0.633818	0.00257649	0.000558285	3.89996e-06	FALSE	-0.0013	0.0045	0.7685
rs2590509	T	C	0.087471	-0.00445723	0.000953368	2.90001e-06	FALSE	-0.0159	0.0077	0.0378103
rs3000969	C	T	0.718087	-0.00305945	0.000595957	2.80001e-07	FALSE	0.0047	0.0048	0.3291
rs34230743	T	C	0.100687	0.0040771	0.000891442	4.79999e-06	FALSE	0.0116	0.0073	0.1095
rs35207189	G	T	0.385919	-0.00310672	0.000607772	3.2e-07	FALSE	0.0017	0.0043	0.6999
rs501257	T	C	0.896314	-0.00410287	0.000893819	4.39997e-06	FALSE	0.0009	0.0071	0.8946
rs62143649	G	A	0.517023	-0.0026151	0.000538938	1.2e-06	FALSE	0.011	0.0043	0.0113
rs6681400	T	C	0.561585	-0.00240146	0.000539456	8.50002e-06	FALSE	0.005	0.0045	0.2698
rs6962590	T	C	0.45861	-0.00276674	0.000539628	2.90001e-07	FALSE	0.0045	0.0043	0.2975
rs6997	T	C	0.306307	0.00406251	0.000581977	2.90001e-12	FALSE	-0.0109	0.0047	0.0195101
rs72748181	A	T	0.315572	-0.00259193	0.000577192	7.10003e-06	FALSE	0.0016	0.0046	0.7348
rs72795371	A	G	0.288239	-0.00272766	0.000595941	4.70002e-06	FALSE	-0.0018	0.0048	0.709601
rs72951028	T	C	0.140939	-0.00444984	0.000771207	7.90005e-09	FALSE	0.0047	0.0063	0.4518
rs79206023	A	C	0.032498	0.00697464	0.00152938	5.1e-06	FALSE	-0.0124	0.013	0.3412
rs79345617	T	C	0.047153	0.00584782	0.00127137	4.20001e-06	FALSE	0.0003	0.0104	0.9767
rs9482120	A	C	0.602008	-0.00292311	0.000549888	1.09999e-07	FALSE	-0.0065	0.0044	0.1373
rs9818150	T	C	0.984628	0.0110202	0.00228852	1.5e-06	FALSE	0.0244	0.0179	0.1719
rs9846580	C	G	0.301401	0.00263094	0.000587744	7.59994e-06	FALSE	0.0101	0.0047	0.0316497
rs9930477	G	C	0.17837	-0.00391316	0.000709094	3.40001e-08	FALSE	0.0044	0.0057	0.4428

## Sheet: Table S6
Table S6 Instrumental variables for other group activities (significant level of P < 1e-05)
Note: * Palindromic SNPs that cause ambiguity were removed from further analysis. ﻿EAF: effect allele frequency; SE: standard error; ﻿SNP: single nucleotide polymorphism; MDD: major depressive disorder.
								For MDD
SNP	﻿Effect allele	Other allele	EAF	Beta	SE	P value	Palindromic *	Beta	SE	P value
rs10070734	C	T	0.708095	-0.00452512	0.000942932	1.6e-06	FALSE	-0.0129	0.0047	0.00663896
rs10137879	C	T	0.43387	-0.00389027	0.000864289	6.80002e-06	FALSE	-0.0054	0.0043	0.2123
rs10192169	G	A	0.879607	-0.00611626	0.00131927	3.59998e-06	FALSE	-0.0029	0.0067	0.6599
rs1033956	A	G	0.901982	-0.00674438	0.00144651	3.09999e-06	FALSE	0.0127	0.0072	0.0793506
rs10408062	G	A	0.419743	0.00393542	0.000883053	8.30004e-06	FALSE	0.0042	0.0045	0.3508
rs1050863	A	G	0.566433	0.00406464	0.000867181	2.80001e-06	FALSE	-0.0042	0.0044	0.3362
rs10901514	C	T	0.406056	0.00398316	0.00087038	4.70002e-06	FALSE	-0.0045	0.0044	0.3073
rs10914190	C	T	0.461494	-0.00407384	0.000869751	2.80001e-06	FALSE	0.0029	0.0044	0.5154
rs11005022	T	C	0.262115	-0.00445267	0.000998877	8.30004e-06	FALSE	0.0123	0.0051	0.0156401
rs11164969	C	T	0.315262	0.00415672	0.000933463	8.50002e-06	FALSE	0.0028	0.0048	0.5583
rs112776072	A	C	0.177014	0.00557568	0.00112931	7.90005e-07	FALSE	0.0022	0.0056	0.6949
rs113601375	A	G	0.009784	-0.0197572	0.00440153	7.19996e-06	FALSE	0.0305	0.0231	0.1865
rs115845695	C	A	0.035861	0.010645	0.00238524	8.09991e-06	FALSE	-0.0122	0.0122	0.3178
rs11589807	G	A	0.253954	0.00496995	0.000992919	5.60003e-07	FALSE	-0.0031	0.005	0.5372
rs11699646	T	C	0.136889	0.00585591	0.00124784	2.69998e-06	FALSE	0.0046	0.0063	0.4694
rs117385692	C	T	0.024099	0.0141204	0.00279383	4.30002e-07	FALSE	0.0143	0.0141	0.3105
rs11768191	A	G	0.160805	0.0056907	0.00117006	1.2e-06	FALSE	-0.0277	0.0059	2.43602e-06
rs11917431	T	C	0.300273	0.00554364	0.000934256	2.99999e-09	FALSE	-0.0104	0.0047	0.0270502
rs11977378	G	C	0.602603	0.00416225	0.000896398	3.40001e-06	FALSE	-0.0065	0.0045	0.1498
rs1275200	C	T	0.471422	-0.00435704	0.000864054	4.60002e-07	FALSE	0.0089	0.0043	0.0405303
rs12810401	T	C	0.522289	-0.00393535	0.000861885	5e-06	FALSE	0.0055	0.0043	0.2009
rs13090321	C	T	0.244929	-0.00483101	0.00100033	1.40001e-06	FALSE	-0.0009	0.005	0.8496
rs13175421	C	T	0.051489	-0.00870034	0.00195323	8.40001e-06	FALSE	0.0189	0.0096	0.0494094
rs13286845	C	A	0.759715	-0.00524177	0.00101185	2.19999e-07	FALSE	-0.0032	0.0051	0.5307
rs139921187	T	C	0.017833	0.0162067	0.00328534	8.09991e-07	FALSE	-0.001	0.017	0.9509
rs143629991	A	G	0.01514	0.0172454	0.00369054	2.99999e-06	FALSE	0.0155	0.0205	0.4487
rs145027798	G	A	0.015691	0.0155711	0.00351151	9.20005e-06	FALSE	0.0128	0.0178	0.4744
rs145050275	T	C	0.025135	0.013185	0.00288496	4.90004e-06	FALSE	-0.0201	0.0146	0.1668
rs145141869	G	A	0.026663	0.012519	0.00274473	5.1e-06	FALSE	-0.0356	0.0135	0.00848594
rs1456908	T	C	0.422385	0.00434453	0.000867164	5.39995e-07	FALSE	0.002	0.0044	0.6423
rs1470546	G	A	0.277483	-0.00483784	0.000967351	5.69994e-07	FALSE	-0.003	0.0049	0.5347
rs150244558	T	C	0.01265	-0.0187633	0.00383732	1e-06	FALSE	0.0094	0.0192	0.625801
rs1503999	A	G	0.525116	0.00428173	0.00085842	6.1e-07	FALSE	-0.0057	0.0043	0.1867
rs17144191	T	C	0.173403	0.00519296	0.00115609	7.10003e-06	FALSE	-0.0028	0.0058	0.6264
rs17371903	G	A	0.378511	0.00405674	0.000885578	4.60002e-06	FALSE	-0.0089	0.0044	0.0446498
rs177915	C	T	0.358479	-0.00399854	0.000898486	8.60003e-06	FALSE	0.0087	0.0046	0.0595498
rs17824247	C	T	0.408489	0.00481338	0.000872886	3.50002e-08	FALSE	-0.0136	0.0044	0.001892
rs1793679	G	A	0.815226	-0.00538286	0.00110642	1.09999e-06	FALSE	0.0019	0.0056	0.7381
rs185558751	A	G	0.035655	0.0112537	0.00237898	2.19999e-06	FALSE	-0.0211	0.0125	0.0913608
rs2164476	G	A	0.168824	0.00565731	0.00114584	7.90005e-07	FALSE	-0.0037	0.0057	0.515101
rs2315622	T	C	0.18154	0.00504632	0.00112791	7.69999e-06	FALSE	-0.0022	0.0057	0.698601
rs2324887	C	T	0.720339	0.00519898	0.000956046	5.39995e-08	FALSE	-0.0095	0.0048	0.0473904
rs2568620	A	C	0.30501	-0.00445134	0.000930298	1.7e-06	FALSE	-0.0042	0.0047	0.3658
rs2644107	C	T	0.338938	-0.00408045	0.000904087	6.4e-06	FALSE	0.0035	0.0045	0.446
rs2681347	A	C	0.265127	-0.00436998	0.000970646	6.69993e-06	FALSE	-0.0003	0.0049	0.9512
rs2773485	C	T	0.308693	-0.00542086	0.000932561	6.1e-09	FALSE	0.0068	0.0048	0.1563
rs28399682	A	G	0.429447	0.00438135	0.000866137	4.20001e-07	FALSE	-0.0007	0.0043	0.865
rs28446981	C	T	0.332781	0.00414402	0.000921736	6.90001e-06	FALSE	-0.0024	0.0046	0.6083
rs3136302	C	G	0.552373	0.0043034	0.000863179	6.19998e-07	TRUE	-0.0108	0.0043	0.0130299
rs3888193	A	G	0.131621	0.0067873	0.0012736	9.90011e-08	FALSE	0.006	0.0064	0.3485
rs4263761	A	T	0.422417	0.00396564	0.000868111	4.90004e-06	TRUE	0.0061	0.0044	0.1586
rs4734794	G	C	0.65963	-0.00413506	0.000904935	4.90004e-06	FALSE	0.0053	0.0045	0.2462
rs4823738	T	C	0.435151	0.00393969	0.00086631	5.39995e-06	FALSE	0.0102	0.0044	0.0211101
rs4833837	A	G	0.689515	-0.00443713	0.000926288	1.7e-06	FALSE	0.0021	0.0046	0.6509
rs527875	A	G	0.261289	0.00448078	0.000981035	4.90004e-06	FALSE	0.0009	0.0049	0.85
rs55768087	A	G	0.038017	-0.0103905	0.00234446	9.29994e-06	FALSE	0.0033	0.0122	0.7857
rs56045546	C	T	0.016681	0.0163956	0.00355374	4e-06	FALSE	0.0428	0.0188	0.0227698
rs59401298	A	G	0.027606	-0.0118576	0.00263479	6.80002e-06	FALSE	-0.0009	0.0135	0.9481
rs6084945	T	C	0.220661	0.00471367	0.00103218	5e-06	FALSE	-0.0062	0.0053	0.2437
rs62214286	G	A	0.071838	-0.00739052	0.00166226	8.70001e-06	FALSE	0.0057	0.0084	0.4936
rs62557383	G	T	0.041972	-0.0100405	0.00213901	2.69998e-06	FALSE	0.0029	0.011	0.7893
rs6539344	T	G	0.570974	-0.00464584	0.000868423	8.79995e-08	FALSE	-0.0103	0.0044	0.0181001
rs6676798	C	T	0.327425	-0.00438661	0.000915127	1.6e-06	FALSE	-0.0047	0.0046	0.3086
rs6928476	C	A	0.784531	-0.00533399	0.0010425	3.09999e-07	FALSE	0.0064	0.0053	0.2238
rs7115246	G	A	0.525229	-0.00410543	0.000858123	1.7e-06	FALSE	0.0017	0.0043	0.697199
rs7126110	G	C	0.140867	-0.00570134	0.0012651	6.59994e-06	FALSE	0.0138	0.0064	0.0313603
rs72995130	A	C	0.097484	0.00703302	0.00148713	2.30001e-06	FALSE	0.0075	0.0075	0.3169
rs7312875	G	A	0.343176	-0.00403273	0.000905309	8.40001e-06	FALSE	0.0125	0.0046	0.006291
rs75030181	G	A	0.035978	0.0102119	0.00229976	8.99995e-06	FALSE	-0.0018	0.0115	0.8735
rs7530102	A	T	0.399837	-0.00402231	0.000877143	4.49997e-06	FALSE	-0.0082	0.0044	0.0628507
rs7587807	G	T	0.398838	-0.0042612	0.000876404	1.2e-06	FALSE	0.006	0.0044	0.1743
rs76253769	T	A	0.085673	0.00725018	0.0015589	3.29997e-06	FALSE	-0.0001	0.0079	0.994
rs76623661	T	G	0.038	0.0111603	0.00226062	7.90005e-07	FALSE	0.0063	0.0114	0.579599
rs77016657	G	A	0.015249	-0.0172879	0.0034946	7.49998e-07	FALSE	0.0034	0.0179	0.851
rs77674742	T	A	0.112046	-0.00632484	0.0013806	4.60002e-06	FALSE	-0.0034	0.007	0.6257
rs7812623	C	T	0.454006	-0.00421794	0.000866264	1.09999e-06	FALSE	-0.0034	0.0044	0.4401
rs9317787	T	C	0.265352	-0.00441174	0.000986984	7.79992e-06	FALSE	-0.0094	0.0049	0.0580497
rs9404052	C	T	0.492102	-0.00426925	0.000857455	6.4e-07	FALSE	0.0174	0.0043	4.84998e-05
rs9899380	G	C	0.57145	0.00579037	0.000871265	2.99985e-11	TRUE	0.0002	0.0044	0.9719

## Sheet: Tabls S7
Table S7 Instrumental variables for leisure/social inactivity (significant level of P < 1e-05)
Note: * Palindromic SNPs that cause ambiguity were removed from further analysis. ﻿EAF: effect allele frequency; SE: standard error; ﻿SNP: single nucleotide polymorphism; MDD: major depressive disorder.
								For MDD
SNP	﻿Effect allele	Other allele	EAF	Beta	SE	P value	Palindromic *	Beta	SE	P value
rs10111955	G	A	0.265939	-0.00503612	0.00108292	3.29997e-06	FALSE	-0.0104	0.0049	0.0324698
rs10119773	G	A	0.536555	0.00446097	0.000969048	4.20001e-06	FALSE	0.0234	0.0044	7.69502e-08
rs1024582	G	A	0.65309	0.00529006	0.00100792	1.5e-07	FALSE	-0.0115	0.0045	0.01068
rs10268706	A	G	0.7272	0.00490844	0.00107418	4.90004e-06	FALSE	-0.0081	0.0048	0.0950802
rs1035514	A	G	0.874514	0.00641718	0.00144489	8.9e-06	FALSE	0.0049	0.0065	0.4532
rs10516785	C	T	0.213544	-0.00617984	0.00116794	1.2e-07	FALSE	-0.002	0.0052	0.7089
rs10861629	A	C	0.385191	-0.00461061	0.000986975	2.99999e-06	FALSE	0.0095	0.0045	0.03322
rs11241698	A	G	0.271197	0.00515508	0.00108061	1.79999e-06	FALSE	0.0094	0.0049	0.0530005
rs113901037	A	G	0.183772	0.00663173	0.00123602	8.09991e-08	FALSE	0.0023	0.0056	0.6743
rs114827616	T	C	0.017861	0.0171124	0.00360721	2.1e-06	FALSE	0.0056	0.0175	0.7483
rs115308352	A	G	0.044978	0.011036	0.0023141	1.89998e-06	FALSE	-0.0025	0.0104	0.8091
rs1156954	A	G	0.323651	0.00501236	0.00102693	1.09999e-06	FALSE	0.0226	0.0046	1.09901e-06
rs115774037	C	T	0.025744	0.0151478	0.00300351	4.60002e-07	FALSE	-0.0041	0.0139	0.768799
rs116600506	C	T	0.056308	-0.00961846	0.00208378	3.89996e-06	FALSE	-0.0251	0.0095	0.00807607
rs11688818	G	A	0.548046	-0.00484812	0.000963576	4.90004e-07	FALSE	-0.0059	0.0043	0.1692
rs11780061	T	C	0.119276	0.0065653	0.00147558	8.60003e-06	FALSE	-0.0052	0.0068	0.4511
rs117869819	G	A	0.025029	0.0137714	0.00308805	8.19993e-06	FALSE	-0.0109	0.0141	0.4363
rs11802979	T	C	0.362859	0.00473398	0.0010059	2.5e-06	FALSE	-0.0012	0.0045	0.786001
rs118083167	T	A	0.0315	-0.0144499	0.00275191	1.5e-07	FALSE	-0.0162	0.0124	0.1918
rs12288283	A	G	0.321304	0.00456759	0.00102711	8.70001e-06	FALSE	0.0039	0.0046	0.3921
rs12354003	G	A	0.077653	-0.00868393	0.00179058	1.2e-06	FALSE	-0.0307	0.0083	0.0002117
rs12364195	G	C	0.140128	0.00641479	0.00138545	3.69999e-06	FALSE	0.0084	0.0062	0.1796
rs12464169	C	G	0.191999	-0.00615686	0.00121285	3.79997e-07	FALSE	-0.0013	0.0055	0.8151
rs12655164	C	T	0.285274	0.00501934	0.00106075	2.19999e-06	FALSE	0.0017	0.0048	0.7225
rs12747700	A	G	0.334085	-0.00473393	0.00101985	3.50002e-06	FALSE	-0.002	0.0046	0.6581
rs12827962	G	A	0.183246	0.00555603	0.00123857	7.29995e-06	FALSE	0.0036	0.0056	0.5121
rs12889064	G	T	0.205958	0.00660477	0.00118404	2.39999e-08	FALSE	0.0013	0.0053	0.8109
rs12911832	T	A	0.284142	-0.00503186	0.00106038	2.1e-06	FALSE	0.006	0.0048	0.2094
rs12948326	G	T	0.350564	0.0046741	0.00100648	3.40001e-06	FALSE	0.0005	0.0045	0.9174
rs13011181	C	T	0.239763	-0.00784403	0.00112316	2.90001e-12	FALSE	0.0015	0.0051	0.767901
rs13101296	C	T	0.24936	0.00494037	0.00110482	7.79992e-06	FALSE	-0.0002	0.005	0.9723
rs13296	G	A	0.666763	0.00452724	0.00101627	8.40001e-06	FALSE	-0.0004	0.0046	0.9272
rs139666022	A	G	0.022684	0.0150253	0.00334099	6.90001e-06	FALSE	0.0092	0.0153	0.546799
rs140533971	A	G	0.01996	0.0156275	0.00347578	6.90001e-06	FALSE	-0.0075	0.0157	0.6327
rs143476483	T	G	0.016407	-0.01848	0.00386333	1.7e-06	FALSE	0.0257	0.0186	0.168
rs144830646	A	G	0.007696	-0.0263073	0.00546727	1.5e-06	FALSE	0	0.0251	0.999
rs1462448	T	G	0.375411	0.00491629	0.000992622	7.29995e-07	FALSE	0.0056	0.0045	0.2072
rs148993986	A	G	0.023326	-0.0142202	0.0031726	7.39997e-06	FALSE	-0.0005	0.0141	0.9731
rs1496652	C	T	0.266711	0.00544693	0.0010876	5.49997e-07	FALSE	0.0002	0.0049	0.9724
rs1501873	G	C	0.187383	0.00622902	0.00123468	4.49997e-07	FALSE	0.0013	0.0055	0.8113
rs1563691	A	G	0.061108	-0.00965939	0.00202955	1.89998e-06	FALSE	0.0024	0.0091	0.7944
rs1564767	G	A	0.592815	-0.00429871	0.000972146	9.80009e-06	FALSE	-0.0008	0.0044	0.8607
rs16963873	G	A	0.008014	-0.0252073	0.00563528	7.69999e-06	FALSE	-0.0007	0.0285	0.98
rs16991737	G	A	0.191943	-0.00592676	0.00121842	1.09999e-06	FALSE	-0.0068	0.0055	0.2139
rs17212552	T	C	0.110051	-0.00688743	0.00153727	7.49998e-06	FALSE	-0.0194	0.007	0.00522396
rs1852703	A	G	0.090753	0.00759819	0.00166745	5.19996e-06	FALSE	0.0025	0.0075	0.743201
rs1884447	A	G	0.400579	-0.00476177	0.000976272	1.09999e-06	FALSE	-0.0084	0.0044	0.0560906
rs192584731	A	G	0.02097	0.0186251	0.00343386	5.80003e-08	FALSE	-0.014	0.016	0.3815
rs1935624	A	G	0.353318	-0.00443511	0.00100137	9.49992e-06	FALSE	-0.0083	0.0045	0.0662095
rs202833	A	G	0.953759	-0.0104324	0.0022828	4.90004e-06	FALSE	-0.0121	0.0102	0.2358
rs2034414	A	C	0.535663	-0.00455711	0.00096283	2.19999e-06	FALSE	-0.0097	0.0043	0.0252302
rs2043145	G	A	0.423344	0.00567343	0.000968154	4.60002e-09	FALSE	0.0248	0.0043	1.226e-08
rs2124713	T	C	0.437175	0.00458568	0.000964436	2e-06	FALSE	-0.0024	0.0043	0.5862
rs2273405	A	G	0.164375	0.00663095	0.00129606	3.09999e-07	FALSE	0.0073	0.0058	0.2065
rs2332315	T	C	0.844036	0.00664586	0.00132273	5.1e-07	FALSE	0.0209	0.006	0.000460002
rs2361234	A	T	0.517847	0.00428674	0.000960511	8.09991e-06	TRUE	-0.0007	0.0043	0.8715
rs2492553	A	C	0.543121	-0.0045414	0.000962845	2.39999e-06	FALSE	-0.0016	0.0043	0.7065
rs2631031	C	T	0.351277	0.00454414	0.00100273	5.80003e-06	FALSE	0.0115	0.0045	0.01068
rs2675020	G	C	0.741894	0.00572226	0.00109384	1.7e-07	FALSE	0.0048	0.0049	0.3308
rs2675638	A	G	0.419443	-0.00541701	0.000966391	2.1e-08	FALSE	-0.0069	0.0043	0.1125
rs28428635	A	G	0.319768	0.00496103	0.00102528	1.29999e-06	FALSE	-0.0053	0.0046	0.2466
rs28567442	T	C	0.588509	-0.00433078	0.00096978	8e-06	FALSE	0.0083	0.0044	0.0585706
rs2965424	C	T	0.85312	-0.00707346	0.00135316	1.7e-07	FALSE	0.0017	0.0061	0.782699
rs3018538	A	G	0.220717	-0.00556957	0.00115326	1.40001e-06	FALSE	-0.0102	0.0052	0.0506897
rs30244	A	G	0.391533	-0.00451412	0.000983315	4.39997e-06	FALSE	-0.0032	0.0044	0.4706
rs3197999	A	G	0.286247	-0.00688492	0.00105859	7.8001e-11	FALSE	-0.0095	0.0048	0.0469299
rs34062996	A	G	0.606722	-0.00525331	0.000989094	1.09999e-07	FALSE	0.0046	0.0046	0.3204
rs35291206	G	C	0.334432	-0.00566521	0.00102291	3.09999e-08	FALSE	-0.0006	0.0046	0.8977
rs3935636	A	G	0.142417	0.00619947	0.0013861	7.69999e-06	FALSE	0.0034	0.0062	0.591199
rs410671	G	A	0.587907	0.00545332	0.000978348	2.5e-08	FALSE	-0.0197	0.0044	7.11001e-06
rs4142058	C	T	0.659289	-0.00454694	0.00102145	8.50002e-06	FALSE	-0.0089	0.0047	0.0558702
rs4247450	C	A	0.68795	-0.0057687	0.00103302	2.30001e-08	FALSE	-0.0002	0.0046	0.9624
rs4287017	A	G	0.567499	0.00454981	0.00096377	2.30001e-06	FALSE	0.003	0.0043	0.485801
rs4440141	G	A	0.085553	0.00777597	0.00173341	7.29995e-06	FALSE	-0.0026	0.0078	0.737099
rs4470910	T	C	0.182253	-0.0076586	0.00123909	6.4e-10	FALSE	-0.028	0.0055	4.20804e-07
rs4697257	G	T	0.234897	0.00590062	0.00112722	1.7e-07	FALSE	0.0029	0.0051	0.5622
rs4749984	G	C	0.2294	-0.00554543	0.00114218	1.2e-06	FALSE	0.0004	0.0053	0.9352
rs4886031	C	T	0.721071	-0.00504317	0.00106874	2.39999e-06	FALSE	-0.0087	0.0048	0.0707506
rs4939511	G	A	0.157502	-0.00674874	0.00134381	5.1e-07	FALSE	-0.0039	0.0062	0.5241
rs56015805	A	T	0.015621	-0.0186093	0.00396282	2.69998e-06	FALSE	-0.0011	0.018	0.9512
rs56720648	T	C	0.251016	0.00489829	0.0011047	9.20005e-06	FALSE	0.0087	0.005	0.0792593
rs59167785	C	A	0.431366	-0.00433345	0.000969375	7.79992e-06	FALSE	-0.0161	0.0043	0.000215298
rs6087733	T	C	0.036829	-0.0114115	0.00254011	7.00003e-06	FALSE	-0.0137	0.0114	0.2287
rs62040912	G	A	0.341932	-0.00482471	0.00100797	1.7e-06	FALSE	-0.0055	0.0046	0.2361
rs62453419	G	A	0.252659	0.00552908	0.00110725	5.89997e-07	FALSE	0.0013	0.0051	0.8044
rs62466809	G	A	0.383637	-0.00481199	0.000984193	1e-06	FALSE	-0.0071	0.0044	0.1114
rs6681270	C	T	0.353008	-0.00530171	0.0010188	2e-07	FALSE	-0.0053	0.0047	0.2599
rs67299572	G	T	0.17876	-0.00621576	0.00126395	8.79995e-07	FALSE	-0.0029	0.0057	0.6097
rs6731062	C	T	0.152075	-0.00615798	0.00135053	5.1e-06	FALSE	-0.0071	0.0061	0.2404
rs6855246	G	A	0.081071	0.00879546	0.00181772	1.29999e-06	FALSE	0.0251	0.0085	0.00300898
rs7146019	G	A	0.57153	0.00437716	0.00098343	8.60003e-06	FALSE	0.0009	0.0044	0.8473
rs7226485	A	C	0.351212	0.00496772	0.00100137	7.00003e-07	FALSE	0.0034	0.0045	0.4571
rs72687684	A	C	0.074151	0.0085919	0.00182351	2.5e-06	FALSE	0.0065	0.0085	0.4486
rs72778378	T	C	0.298002	0.00472519	0.00104517	6.19998e-06	FALSE	0.0098	0.0047	0.0372898
rs72994892	C	T	0.036964	-0.0122115	0.00256117	1.89998e-06	FALSE	-0.0172	0.0121	0.1536
rs73131048	A	C	0.235184	-0.00517188	0.00113038	4.79999e-06	FALSE	-0.0104	0.0051	0.04171
rs73716209	T	C	0.453605	-0.00474608	0.000972397	1.09999e-06	FALSE	-0.0127	0.0044	0.00400802
rs74345917	C	T	0.031706	0.0121805	0.0027432	8.99995e-06	FALSE	-0.0067	0.0121	0.5777
rs7575236	A	G	0.023429	0.015184	0.00328449	3.79997e-06	FALSE	0.0293	0.0155	0.0588898
rs77427453	A	G	0.02036	-0.015098	0.00338437	8.19993e-06	FALSE	0.0122	0.0153	0.4253
rs77433555	A	G	0.04023	-0.011805	0.00243026	1.2e-06	FALSE	0.0009	0.0117	0.9372
rs77696714	T	A	0.134795	-0.00622324	0.00140446	9.40005e-06	FALSE	-0.0142	0.0064	0.0257697
rs79038315	G	A	0.052691	0.00965062	0.00214118	6.59994e-06	FALSE	-0.0277	0.0099	0.00538295
rs7934066	T	A	0.570672	0.00469453	0.000967325	1.2e-06	TRUE	0.0028	0.0043	0.5266
rs79640027	A	G	0.197369	0.00572869	0.00120898	2.19999e-06	FALSE	0.0106	0.0054	0.0516297
rs847687	G	T	0.477443	0.00530029	0.000956607	2.99999e-08	FALSE	-0.0082	0.0044	0.0616098
rs9677290	C	T	0.488609	-0.00423556	0.000958534	9.90011e-06	FALSE	-0.0141	0.0043	0.00102799
rs9881807	A	G	0.303431	-0.00538008	0.00104363	2.5e-07	FALSE	-0.0031	0.0047	0.5106
rs9979962	A	G	0.746633	-0.00538076	0.00110622	1.09999e-06	FALSE	-0.006	0.0051	0.2445

## Sheet: Table S8
Table S8 Instrumental variables for walking for pleasure (significant level of P < 5e-08)
Note: * Palindromic SNPs that cause ambiguity were removed from further analysis. ﻿EAF: effect allele frequency; SE: standard error; ﻿SNP: single nucleotide polymorphism; MDD: major depressive disorder.
								For MDD
SNP	﻿Effect allele	Other allele	EAF	Beta	SE	P value	Palindromic *	Beta	SE	P value
rs11896330	A	G	0.6331	-0.00594477	0.000976222	1.09999e-09	FALSE	0.0164	0.0045	0.000276001
rs12042107	C	T	0.54923	0.00530215	0.000942872	1.89998e-08	FALSE	-0.0103	0.0045	0.0204701
rs1827089	A	G	0.778923	-0.00634604	0.00113219	2.1e-08	FALSE	0.0196	0.0052	0.000174699
rs1927902	C	T	0.745501	0.0061759	0.00107623	9.59997e-09	FALSE	-0.0224	0.0049	5.94101e-06
rs1941943	T	C	0.784349	0.00631248	0.00113847	2.90001e-08	FALSE	-0.017	0.0052	0.00114201
rs2670012	T	C	0.545137	0.00582567	0.000946359	7.49998e-10	FALSE	-0.0069	0.0043	0.1112
rs2679059	T	A	0.595739	0.00579609	0.000957644	1.40001e-09	FALSE	-0.0012	0.0044	0.788
rs2910829	A	G	0.534643	0.00546852	0.0009513	8.99995e-09	FALSE	0.0061	0.0044	0.1621
rs3026380	C	G	0.331196	0.00571482	0.00100974	1.5e-08	FALSE	-0.0053	0.0046	0.2563
rs34898535	T	C	0.377823	0.00601487	0.000965602	4.70002e-10	FALSE	0.0051	0.0044	0.2481
rs613872	T	G	0.825863	-0.00746357	0.00123488	1.5e-09	FALSE	0.021	0.0057	0.0002186
rs61955196	C	G	0.707856	-0.00609887	0.00103066	3.29997e-09	FALSE	0.009	0.0047	0.0566604
rs6739738	T	C	0.493537	-0.00562931	0.000936803	1.89998e-09	FALSE	0.0185	0.0043	1.68702e-05
rs7133277	A	G	0.64071	0.00541499	0.000980372	3.29997e-08	FALSE	0.0054	0.0045	0.2311
rs7610856	A	C	0.429114	0.00559921	0.000949233	3.69999e-09	FALSE	-0.0083	0.0044	0.0566696
rs7617548	C	T	0.2084	-0.00642781	0.00115066	2.30001e-08	FALSE	0.0016	0.0053	0.760901
rs968807	G	A	0.541059	-0.0052677	0.000940533	2.1e-08	FALSE	0.01	0.0043	0.0202199

## Sheet: Table S9
Table S9 Instrumental variables for strenuous sports (significant level of P < 1e-05)
Note: * Palindromic SNPs that cause ambiguity were removed from further analysis. ﻿EAF: effect allele frequency; SE: standard error; ﻿SNP: single nucleotide polymorphism; MDD: major depressive disorder.
								For MDD
SNP	﻿Effect allele	Other allele	EAF	Beta	SE	P value	Palindromic *	Beta	SE	P value
rs10142618	G	A	0.171198	0.00375905	0.000839715	7.59994e-06	FALSE	-0.0002	0.0057	0.9731
rs10231947	A	T	0.495803	-0.00315287	0.000634843	6.80002e-07	TRUE	0.0044	0.0043	0.3095
rs10451884	A	T	0.259795	-0.00333248	0.000717755	3.40001e-06	FALSE	0.0075	0.0049	0.1256
rs11138733	C	A	0.062625	0.00617312	0.00132337	3.09999e-06	FALSE	-0.0256	0.0091	0.00503698
rs11155511	A	G	0.515856	-0.00313168	0.000632374	7.29995e-07	FALSE	-0.0131	0.0043	0.00237602
rs112852014	G	A	0.035867	0.00781643	0.00172841	6.1e-06	FALSE	-0.0139	0.0117	0.2345
rs113704809	G	A	0.049137	-0.00674304	0.00145135	3.40001e-06	FALSE	0.0116	0.0101	0.2486
rs114353277	T	C	0.070124	0.00555733	0.00124485	8e-06	FALSE	-0.007	0.0088	0.4294
rs11783339	A	G	0.397126	-0.00325021	0.000659528	8.30004e-07	FALSE	-0.0044	0.0047	0.3427
rs11783987	G	A	0.670664	-0.00313481	0.00067143	2.99999e-06	FALSE	-0.0012	0.0046	0.7894
rs1239707	A	G	0.578514	0.00333619	0.000637711	1.7e-07	FALSE	-0.0007	0.0044	0.8801
rs12470022	C	A	0.445708	-0.00281054	0.000633668	9.20005e-06	FALSE	-0.0006	0.0043	0.8896
rs12571549	A	G	0.13761	0.0053641	0.000913587	4.30002e-09	FALSE	0.0094	0.0062	0.1334
rs12587607	C	T	0.171022	-0.00394531	0.000841859	2.80001e-06	FALSE	0.0048	0.0058	0.4023
rs12697864	G	A	0.302641	0.00305259	0.000687082	8.9e-06	FALSE	-0.0027	0.0047	0.5705
rs12894204	A	G	0.205225	0.00352256	0.000778962	6.1e-06	FALSE	0.0003	0.0054	0.9625
rs13391367	T	A	0.007801	0.0181315	0.00360763	5e-07	FALSE	0.0284	0.0248	0.2521
rs13413164	C	T	0.192949	-0.0037253	0.000803882	3.59998e-06	FALSE	-0.0097	0.0055	0.0770495
rs139662697	C	T	0.10207	0.0048445	0.00105461	4.39997e-06	FALSE	0.0015	0.0073	0.8406
rs141093358	C	T	0.011409	-0.0151794	0.00301085	4.60002e-07	FALSE	0.008	0.0211	0.7038
rs141396252	A	G	0.034497	-0.00869434	0.00179606	1.29999e-06	FALSE	-0.0111	0.0128	0.3862
rs146956430	T	G	0.042614	-0.00746089	0.00159768	2.99999e-06	FALSE	-0.0027	0.0116	0.8189
rs1530654	T	G	0.469274	-0.003559	0.00063051	1.7e-08	FALSE	0	0.0043	0.9916
rs1542695	G	A	0.204287	0.00350826	0.000792293	9.49992e-06	FALSE	-0.0015	0.0054	0.7768
rs1638525	C	G	0.39702	-0.0032134	0.000643035	5.80003e-07	FALSE	0.0124	0.0044	0.00462104
rs1649570	C	T	0.538915	-0.00312642	0.000631052	7.29995e-07	FALSE	0.0014	0.0043	0.749799
rs16825479	G	T	0.466193	0.00291901	0.000632868	4e-06	FALSE	0.0009	0.0044	0.8294
rs17697761	A	G	0.175509	-0.00386911	0.000843587	4.49997e-06	FALSE	-0.002	0.0058	0.7317
rs1885435	C	T	0.586967	0.00297388	0.000638798	3.2e-06	FALSE	-0.0093	0.0044	0.0326002
rs2005304	G	A	0.05611	0.00609977	0.00137545	9.20005e-06	FALSE	-0.0121	0.0096	0.2111
rs2019019	T	G	0.505732	0.00300155	0.000628641	1.79999e-06	FALSE	-0.0151	0.0043	0.000445102
rs2083640	C	T	0.36496	0.00304969	0.000653723	3.09999e-06	FALSE	-0.0063	0.0045	0.1578
rs2526388	C	T	0.724082	0.00350243	0.000710346	8.19993e-07	FALSE	-0.0097	0.0049	0.04798
rs2884810	G	C	0.166859	0.00374412	0.000845054	9.40005e-06	FALSE	0.005	0.0061	0.4109
rs2944506	G	A	0.498842	0.00296094	0.000629889	2.59998e-06	FALSE	0.0042	0.0043	0.3292
rs34486623	T	C	0.410296	-0.00287689	0.000640798	7.10003e-06	FALSE	0.0185	0.0044	2.24001e-05
rs35225200	C	A	0.083261	-0.00778752	0.00117247	3.10027e-11	FALSE	0.022	0.0081	0.00688494
rs35364449	T	C	0.109735	-0.00506964	0.00101161	5.39995e-07	FALSE	0.0134	0.0069	0.05199
rs362307	T	C	0.074557	-0.00633217	0.00120657	1.5e-07	FALSE	0.0218	0.0086	0.0109401
rs3843576	A	G	0.452622	0.00284474	0.000635502	7.59994e-06	FALSE	-0.0056	0.0043	0.1994
rs418321	T	C	0.379917	-0.00294352	0.000647364	5.39995e-06	FALSE	0.0083	0.0044	0.0609705
rs55884011	A	G	0.148025	0.00444282	0.000923848	1.5e-06	FALSE	-0.0004	0.0065	0.953
rs55933721	T	G	0.20391	-0.0036212	0.000781828	3.59998e-06	FALSE	0.0146	0.0053	0.00624094
rs56043128	G	A	0.12848	0.00446646	0.0009474	2.39999e-06	FALSE	-0.0071	0.0067	0.2869
rs568546	T	C	0.521065	0.00321239	0.000632415	3.79997e-07	FALSE	0.0025	0.0043	0.5627
rs59645973	A	G	0.243128	-0.00349328	0.000735736	2.1e-06	FALSE	0.0078	0.0051	0.1222
rs62101198	A	G	0.077241	0.00545721	0.00118023	3.79997e-06	FALSE	-0.0072	0.0082	0.3805
rs62205791	G	A	0.177443	0.00385669	0.000829874	3.40001e-06	FALSE	0.0044	0.0058	0.4436
rs62422095	A	T	0.235835	0.00441862	0.000741657	2.59998e-09	FALSE	0.0043	0.0051	0.3975
rs67319693	G	A	0.364247	-0.00311944	0.000657269	2.1e-06	FALSE	0.0091	0.0045	0.0425804
rs6742922	C	T	0.827995	0.00394557	0.000863378	4.90004e-06	FALSE	-0.0005	0.006	0.9267
rs6959865	G	A	0.932848	0.00558877	0.00125967	9.09997e-06	FALSE	-0.0158	0.0084	0.0605104
rs7008807	C	T	0.88515	-0.00450093	0.000986856	5.1e-06	FALSE	-0.0037	0.0067	0.5861
rs7163994	T	G	0.038797	-0.0078259	0.00167906	3.09999e-06	FALSE	0.0215	0.0117	0.0653898
rs7237259	C	G	0.110209	-0.00472984	0.00100474	2.5e-06	FALSE	0.0162	0.0068	0.0177701
rs72642151	T	C	0.029762	0.00880264	0.00184943	1.89998e-06	FALSE	-0.0084	0.0125	0.5015
rs72713247	G	A	0.295861	-0.00305629	0.000690873	9.69996e-06	FALSE	-0.0034	0.0047	0.4681
rs72739319	T	C	0.021391	0.0104785	0.00219207	1.79999e-06	FALSE	-0.0175	0.0153	0.2523
rs7289932	G	A	0.435446	0.00307996	0.000634401	1.2e-06	FALSE	-0.012	0.0043	0.00538295
rs72916919	G	T	0.496626	0.00282304	0.000632758	8.09991e-06	FALSE	-0.0015	0.0043	0.7349
rs7334078	C	T	0.282817	0.00347886	0.000699406	6.59994e-07	FALSE	-0.0105	0.0048	0.0280602
rs74861249	T	C	0.010279	-0.0148292	0.00325478	5.19996e-06	FALSE	-0.019	0.022	0.3865
rs7617323	T	G	0.627455	-0.0045616	0.000650427	2.29985e-12	FALSE	0.0135	0.0045	0.00237498
rs77712461	A	T	0.035218	0.00780801	0.00172731	6.19998e-06	FALSE	-0.0315	0.0118	0.00728501
rs78103958	A	G	0.16286	0.00393007	0.000886153	9.20005e-06	FALSE	0.002	0.0061	0.738501
rs8083024	A	G	0.468623	0.00336106	0.000632602	1.09999e-07	FALSE	-0.0007	0.0043	0.8765
rs9379833	A	C	0.264904	0.00430158	0.000713277	1.6e-09	FALSE	0.006	0.0048	0.2098
rs9826966	G	A	0.729231	-0.00349371	0.000707961	8e-07	FALSE	0.0116	0.0048	0.0162099

[truncated: 24 more sheets: Table S10, Table S11, Table S12, Table S13, Table S14, Table S15, Table S16, Table S17, Table S18, Table S19, Table S20, Table S21, Table S22, Table S23, Table S24, Table S25, Table S26, Table S27, Table S28, Table S29 …]
